# Supplementary material for: Mapping biological process relationships and disease perturbations within a pathway network
Source: NPJ Syst Biol Appl. 2018 Jun 11;4:22. doi: 10.1038/s41540-018-0055-2 (PMC5995814; doi:10.1038/s41540-018-0055-2)
Supplement: Supplementary file 3 — Supplementary Data 2 [file 41540_2018_55_MOESM3_ESM.txt]

Supplementary Data 1
Cancer string matches
'cancer', 'tumour', 'tumor', 'melinoma', 'carcinoma', 'leukemia', 'lymphoma', 'sarcoma'

Cancer phenotypes
juvenile myelomonocytic leukemia', 'prostate cancer', 'hoarse voice (caused by tumor impingement)', 'neurofibrosarcoma', 'duodenal adenocarcinoma', 'renal cell carcinoma', 'chondrosarcoma', 'papillary thyroid carcinoma', 'glomus jugular tumor', 'sarcoma', 'acute lymphoblastic leukemia', 'hereditary nonpolyposis colorectal carcinoma', 'breast carcinoma', 'squamous cell carcinoma', 'lymphoma', 'acute myeloid leukemia', 'thyroid carcinoma', 'acute promyelocytic leukemia', 'stomach cancer', 'endometrial carcinoma', 'osteosarcoma', 'hepatocellular carcinoma', 'rhabdomyosarcoma', 'acute leukemia', 'adrenocortical carcinoma', 'basal cell carcinoma', 'squamous cell carcinoma of the skin', 'gastrointestinal stroma tumor', 'leukemia', 'chronic lymphatic leukemia', 'colon cancer', "ewing's sarcoma", 'molluscoid pseudotumors', 'alveolar cell carcinoma', 'uterine leiomyosarcoma', 'hodgkin lymphoma', 'transitional cell carcinoma of the bladder', 'vocal cord paralysis (caused by tumor impingement)', 'nephroblastoma (wilms tumor)'

Diabetes string matches
'diabetes', 'diabetic', 'obese','obesity', 'insulin', 'glucose', 'polyphagia', 'glycemic','sugar', 'abnormal eating behavior'

Diabetes phenotypes
'abnormal eating behavior', 'hyperinsulinemic hypoglycemia', 'abnormal glucose tolerance', 'maturity-onset diabetes of the young', 'type i diabetes mellitus', 'glucose intolerance', 'maternal diabetes', 'diabetes mellitus', 'nephrogenic diabetes insipidus', 'hypoglycemic coma', 'truncal obesity', 'hypoglycemic seizures', 'insulin resistance', 'abdominal obesity', 'polyphagia', 'type ii diabetes mellitus', 'insulinoma', 'obesity', 'insulin-resistant diabetes mellitus', 'hyperinsulinemia', 'diabetes insipidus'

Heart disease string matches
'heart','cardiac', 'cardio', 'artery', 'valve', 'vessels', 'hypertension', 'hypotension', 'vein', 'vascular', 'ventricular'

Heart disease phenotypes
'retinal vascular tortuosity', 'pulmonary artery aneurysm', 'abnormality of the pulmonary valve', 'varicose veins', 'abnormality of cardiovascular system morphology', 'renal artery stenosis', 'pulmonary hypertension', 'agenesis of pulmonary vessels', 'pulmonary artery hypoplasia', 'episodic hypertension', 'hypertension', 'congestive heart failure', 'ventricular arrhythmia', 'absent pulmonary artery', 'attenuation of retinal blood vessels', 'periventricular gray matter heterotopia', 'single umbilical artery', 'portal hypertension', 'first degree atrioventricular block', 'atrioventricular block', 'ventricular hypertrophy', 'ventricular tachycardia', 'hypoplastic left heart', 'abnormal heart morphology', 'hypertension associated with pheochromocytoma', 'cardiomyopathy', 'aortic valve stenosis', 'right ventricular hypertrophy', 'abnormality of the aortic valve', 'renovascular hypertension', 'heart murmur', 'abnormality of the cardiac septa', 'pulmonary artery stenosis', 'premature coronary artery disease', 'dilated cardiomyopathy', 'bicuspid pulmonary valve', 'left ventricular septal hypertrophy', 'bicuspid aortic valve', 'hypertrophic cardiomyopathy', 'avascular necrosis of the capital femoral epiphysis', 'right ventricular cardiomyopathy', 'hypoplastic pulmonary veins', 'restrictive cardiomyopathy', 'cardiomegaly', 'abnormality of the pulmonary artery', 'third degree atrioventricular block', 'neoplasm of the heart', 'orthostatic hypotension', 'portal vein thrombosis', 'periventricular leukomalacia', 'cardiac arrest', 'complete atrioventricular canal defect', 'abnormality of the cardiovascular system', 'abnormality of the tricuspid valve', 'sudden cardiac death', 'pulmonary artery atresia', 'hypotension', 'abnormality of the heart valves', 'calcification of the small brain vessels', 'abnormality of the mitral valve', 'left ventricular hypertrophy', 'ventricular fibrillation', 'atrioventricular canal defect', 'peripheral pulmonary artery stenosis', 'ventricular septal defect', 'myxomatous mitral valve degeneration', 'abnormality of the periventricular white matter', 'coronary artery stenosis', 'coronary artery disease', 'left ventricular noncompaction cardiomyopathy', 'mitral valve prolapse'


Immune string matches
'immune', 'immunity', 'immuno', 'antibody', 'histamine', 'neutropenia', 'eutrophil', 'neutropenic', 'Leukocyt', 'phago', 'natural killer cell', 'arthritis', 'lupus', 'inflammatory bowel disease', 'multiple sclerosis', 'guillian', 'psoriasis', 'grave', 'hashimoto', 'myasthenia gravis', 'vasculitis'


Immune phenotypes
'antinuclear antibody positivity', 'severe combined immunodeficiency', 'leukocytosis', 'hashimoto thyroiditis', 'autoimmune neutropenia', 'immunodeficiency', 'autoimmune hemolytic anemia', 'antiphospholipid antibody positivity', 'systemic lupus erythematosus', 'autoimmunity', 'combined immunodeficiency', 'decreased antibody level in blood', 'hip osteoarthritis', 'increased antibody level in blood', 'psoriasis', 'vasculitis', 'immunologic hypersensitivity', 'cellular immunodeficiency', 'arthritis', 'abnormality of immune system physiology', 'abnormality of the immune system', 'osteoarthritis', 'immune dysregulation', 'discoid lupus erythematosus', 'abnormal immunoglobulin level', 'hemophagocytosis', 'osteomyelitis due to immunodeficiency', 'neutropenia', 'reduced natural killer cell activity', 'premature osteoarthritis', 'abnormality of leukocytes', 'autoimmune thrombocytopenia', 'abnormality of neutrophils'

Nervous system disorder matches
'alzheimer', 'dementia','parkinsonism', 'huntington','tremor' ,'amyotrophic lateral sclerosis', 'palsy', 'motor neurone', 'dystonia', 'neuro', 'migrane', 'neuropathy'


Nervous system phenotypes
'chronic axonal neuropathy', 'neurofibrosarcoma', 'amyotrophic lateral sclerosis', 'neuronal loss in central nervous system', 'parkinsonism with favorable response to dopaminergic medication', 'neurofibromas', 'peripheral neuropathy', 'bulbar palsy', 'peripheral axonal neuropathy', 'cerebral palsy', 'increased neuronal autofluorescent lipopigment', 'frontotemporal dementia', 'dementia', 'alzheimer disease', 'generalized hypotonia due to defect at the neuromuscular junction', 'neurological speech impairment', 'emg: neuropathic changes', 'abnormality of neuronal migration', 'facial palsy', 'limb dystonia', 'laryngeal dystonia', 'frontal lobe dementia', 'intention tremor', 'ganglioneuroblastoma', 'polyneuropathy', 'sensory neuropathy', 'supranuclear gaze palsy', 'sensory axonal neuropathy', 'neuroblastoma', 'progressive neurologic deterioration', 'upper motor neuron dysfunction', 'ganglioneuroma', 'neurodegeneration', 'tremor', 'neurogenic bladder', 'postural tremor', 'resting tremor', 'neurofibrillary tangles', 'head tremor', 'optic neuropathy', 'abnormal lower motor neuron morphology', 'parkinsonism', 'paraganglioma-related cranial nerve palsy', 'abnormal upper motor neuron morphology', 'dystonia', 'sensorimotor 
